# Supplementary material for: Immunoadsorption and Plasma Exchange in Seropositive and Seronegative Immune-Mediated Neuropathies
Source: J Clin Med. 2020 Jun 27;9(7):2025. doi: 10.3390/jcm9072025 (PMC7409112; doi:10.3390/jcm9072025)
Supplement: Supplementary file 1 [file jcm-09-02025-s001.zip]

Archive with 1 entries (1 files):
- jcm-823524-supplementary.avi
